# Supplementary material for: The Effect of Dietary Mushroom Agaricus bisporus on Intestinal Microbiota Composition and Host Immunological Function
Source: Nutrients. 2018 Nov 9;10(11):1721. doi: 10.3390/nu10111721 (PMC6266512; doi:10.3390/nu10111721)
Supplement: Supplementary file 1 [file nutrients-10-01721-s001.zip]

Archive with 8 entries (8 files):
- F_ Table S1 Diet composition.xlsx
- F_ Table S2 Alveolar macrophage cytokine production.xlsx
- F_Figure S1_Body weight change body composition andbone mineral content.pptx
- F_Figure S2_Immunostaining of isolatedIleal Peyer pathches and macrophage function.pptx
- F_Figure S3_ Effect of dietary treatment on intestinal epithelial permeability.pptx
- F_Figure S4_Bacterial community alpha diversity.pptx
- F_Figure S5_ Bacterial community beta diversity.pptx
- F_Table S3 Jejunum gene expression analysis by RT_PCR.xlsx
