# Supplementary material for: The Effect of Dietary Mushroom Agaricus bisporus on Intestinal Microbiota Composition and Host Immunological Function
Source: Nutrients. 2018 Nov 9;10(11):1721. doi: 10.3390/nu10111721 (PMC6266512; doi:10.3390/nu10111721)
Supplement: Supplementary file 1 [file nutrients-10-01721-s001.zip › F_ Table S1 Diet composition.xlsx]

## Sheet: Diet
Table S1. Dietary composition analysis
Nutrient	Control diet	3-serving of mushroomsa	6-serving of mushrooms
Calories (Kcals)	359	363	362
Protein	15.52	15.81	16.78
Carbohydrates	63.05	62.93	62.24
Moisture	12.5	11.8	11.8
Fat	4.94	5.33	5.13
Ash	3.99	4.13	4.05
Fiber	6.8	7.5	8.1
a Mushrooms provided a total of 44 g of carbohydrates, 7 g of fiber, 35 gr of protein, and 5 g of fat.
