# Supplementary material for: The Effect of Dietary Mushroom Agaricus bisporus on Intestinal Microbiota Composition and Host Immunological Function
Source: Nutrients. 2018 Nov 9;10(11):1721. doi: 10.3390/nu10111721 (PMC6266512; doi:10.3390/nu10111721)
Supplement: Supplementary file 1 [file nutrients-10-01721-s001.zip › F_ Table S2 Alveolar macrophage cytokine production.xlsx]

## Sheet: One-Way Diet x Stimulant Means 
Table S2. Alveolar macrophage cytokine production among treatment groups
Cytokine	Effect	trt	significance	mu	stderrmu	lowermu	uppermu
IFNg	trt	LPS_6	_A	6.012	1.7723	2.1832	9.8408
IFNg	trt	LPS_C	BA	4.5583	1.6179	1.0631	8.0535
IFNg	trt	LPS_3	BA	2.4543	1.4979	-0.7816	5.6902
IFNg	trt	Media_3	BA	0.7	0.5367	-0.4595	1.8595
IFNg	trt	Media_C	BA	0.6817	0.5797	-0.5707	1.934
IFNg	trt	Media_6	B_	0.084	0.635	-1.2879	1.4559
IL1A	trt	LPS_C	A_	2.9017	1.0909	0.5448	5.2585
IL1A	trt	LPS_6	A_	2.892	1.1951	0.3102	5.4738
IL1A	trt	LPS_3	A_	1.9329	1.01	-0.2491	4.1148
IL1A	trt	Media_C	A_	0.04833	0.009507	0.02779	0.06887
IL1A	trt	Media_3	A_	0.04429	0.008802	0.02527	0.0633
IL1A	trt	Media_6	A_	0.022	0.01041	-0.0005	0.0445
IL1B	trt	LPS_C	_A	22.8533	5.0477	11.9484	33.7582
IL1B	trt	LPS_6	_A	20.532	5.5295	8.5863	32.4777
IL1B	trt	LPS_3	BA	16.52	4.6733	6.424	26.616
IL1B	trt	Media_3	B_	0.4	0.08651	0.2131	0.5869
IL1B	trt	Media_C	B_	0.3567	0.09344	0.1548	0.5585
IL1B	trt	Media_6	B_	0.176	0.1024	-0.04514	0.3971
IL1RA	trt	LPS_6	A_	15.996	7.0569	0.7505	31.2415
IL1RA	trt	LPS_C	A_	14.2067	6.4421	0.2894	28.1239
IL1RA	trt	LPS_3	A_	7.47	5.9642	-5.4148	20.3548
IL1RA	trt	Media_3	A_	3.0686	1.7298	-0.6684	6.8056
IL1RA	trt	Media_C	A_	3.0383	1.8684	-0.9981	7.0748
IL1RA	trt	Media_6	A_	1.22	2.0467	-3.2017	5.6417
TNFa	trt	LPS_C	_A	11.5617	2.9356	5.2197	17.9036
TNFa	trt	LPS_6	BA	10.144	3.2158	3.1968	17.0912
TNFa	trt	LPS_3	BA	6.9257	2.7178	1.0542	12.7972
TNFa	trt	Media_C	B_	0.01333	0.006054	0.000254	0.02641
TNFa	trt	Media_3	B_	0.01143	0.005605	-0.00068	0.02354
TNFa	trt	Media_6	B_	0.002	0.006632	-0.01233	0.01633
Cytokines Means Comparisons among all Diets x Stimulants, compares all 6 Diet x Stimulant means to one another.
These ANOVA results were obtained by fitting a Diet x Stimulant ANOVA using a Negative Binomial distribution and
including a correlation parameter between Stimulants because both stimulants were applied to samples from each pig.
Significant difference among means (mu)for each cytokine are indicated by different letters.
