# Supplementary material for: The Effect of Dietary Mushroom Agaricus bisporus on Intestinal Microbiota Composition and Host Immunological Function
Source: Nutrients. 2018 Nov 9;10(11):1721. doi: 10.3390/nu10111721 (PMC6266512; doi:10.3390/nu10111721)
Supplement: Supplementary file 1 [file nutrients-10-01721-s001.zip › F_Table S3 Jejunum gene expression analysis by RT_PCR.xlsx]

## Sheet: Sheet1
Table S3. Jejunum gene expression analysis by RT-PCR
	control	3-servings	6-servings
CLDN1	17.40±0.53 *	16.87±0.52	17.32±0.41
CLDN2	12.75±0.46	12.32±0.43	12.50±0.38
CLDN3	14.21±0.45	13.89±0.70	14.47±0.52
OCLN	9.60±0.32	9.28±0.42	9.80±0.32
TJP1	16.99±0.29	17.17±0.56	17.34±0.34
TJP2	6.89±0.42	6.74±0.37	7.06±0.29
TJP3	5.90±0.21	5.87±0.18	5.89±0.15
TLR2	16.20±0.27	15.49±0.37	16.03±0.68
TLR4	10.83±0.38	10.61±0.49	10.68±0.44
TLR9	14.80±0.34	14.14±0.36	14.35±0.61
SLC5A1	2.20±0.19	1.98±0.27	2.36±0.16
SLC2A2	5.60±0.15	5.64±0.21	5.82±0.11
TNFa	13.84±0.18	13.42±0.29	13.53±0.39
* data represents adjusted Ct value ± standard error (SE) after substracting housekeeping RPL32 gene.
